# Supplementary material for: A Novel Contactless Scanning Conductivity-Detection Approach for Moving Reaction Boundary Analysis in Electrophoresis Titration Sensors
Source: Sensors (Basel). 2026 Apr 6;26(7):2261. doi: 10.3390/s26072261 (PMC13075292; doi:10.3390/s26072261)
Supplement: Supplementary file 1 [file sensors-26-02261-s001.zip]

Archive with 1 entries (1 files):
- sensors-4214590_supplementary.pdf
